# Supplementary material for: Sociodemographic, Lifestyle, and Quality of Life Determinants of Atherogenic Risk: A Cross-Sectional Study in a Large Cohort of Spanish Workers
Source: J Clin Med. 2025 Sep 28;14(19):6876. doi: 10.3390/jcm14196876 (PMC12524400; doi:10.3390/jcm14196876)
Supplement: Supplementary file 1 [file jcm-14-06876-s001.zip]

Archive with 1 entries (1 files):
- jcm-3839842-supplementary.pdf
